# Supplementary material for: Synthesis of Zwitter-Ionic Conjugate of Nido-Carborane with Cholesterol
Source: Molecules. 2021 Nov 5;26(21):6687. doi: 10.3390/molecules26216687 (PMC8588508; doi:10.3390/molecules26216687)
Supplement: Supplementary file 1 [file molecules-26-06687-s001.zip]

Archive with 1 entries (1 files):
- Supporting Information.pdf
